# Supplementary material for: Dynamics of the Apo µ-Opioid Receptor in Complex with Gi Protein
Source: Int J Mol Sci. 2023 Aug 30;24(17):13430. doi: 10.3390/ijms241713430 (PMC10487971; doi:10.3390/ijms241713430)
Supplement: Supplementary file 1 [file ijms-24-13430-s001.zip]

Archive with 1 entries (1 files):
- ijms-2510646-supplementary.pdf
